# Supplementary material for: Achieving model explainability for intrusion detection in VANETs with LIME
Source: PeerJ Comput Sci. 2023 Jun 22;9:e1440. doi: 10.7717/peerj-cs.1440 (PMC10319271; doi:10.7717/peerj-cs.1440)
Supplement: Supplemental Information 1 [file peerj-cs-09-1440-s001.py]

# Mounting the Google Drive to the notebook
from google.colab import drive
drive.mount('/content/drive')
# Installing the lime library and hiding the output
!pip install lime -q
# Installing the pretty-confusion-matrix library and hiding the output
!pip install pretty-confusion-matrix -q
# Uninstalling the matplotlib library and hiding the output
!pip uninstall matplotlib -q
# Installing the matplotlib library version 3.5.0 and hiding the output
!pip install matplotlib==3.5.0 -q
# Importing the necessary classes and functions from the sklearn library
from sklearn.preprocessing import StandardScaler, LabelEncoder
from sklearn.naive_bayes import GaussianNB
from sklearn.tree import DecisionTreeClassifier
from sklearn.ensemble import ExtraTreesClassifier
from sklearn.linear_model import LogisticRegression
from sklearn.ensemble import RandomForestClassifier
from sklearn.ensemble import GradientBoostingClassifier
from sklearn.metrics import classification_report
from sklearn.metrics import precision_score, recall_score, f1_score, accuracy_score
from sklearn.metrics import confusion_matrix
from sklearn.decomposition import PCA
from sklearn.decomposition import TruncatedSVD
# Importing the pyplot module from the matplotlib library
from matplotlib import pyplot as plt
import numpy as np
import pandas as pd
import os
# Importing the lime and lime_tabular classes from the 
import lime
from lime import lime_tabular
# Importing the pp_matrix_from_data and pp_matrix 
from pretty_confusion_matrix import pp_matrix_from_data, pp_matrix

# Read data from Google Drive
df_Train_raw = pd.read_csv("/content/drive/MyDrive/Fayaz Colab/DoS Nov 2022/train_mosaic.csv", delimiter=",")
df_Test_raw = pd.read_csv("/content/drive/MyDrive/Fayaz Colab/DoS Nov 2022/test_mosaic.csv", delimiter=",")

# Keep stratify_count samples from each class by retaining 15000 samples for Train and Test each
class_names = ["BENIGN", "DoS Hulk", "DoS slowloris"] # df_Train_raw_grouped.groups
df_Train_raw_grouped = df_Train_raw.groupby("Label")
df_Train_BENIGN = df_Train_raw_grouped.get_group( "BENIGN" ).reset_index()
df_Train_DoSHulk = df_Train_raw_grouped.get_group( "DoS Hulk" ).reset_index()
df_Train_DoSslowloris = df_Train_raw_grouped.get_group( "DoS slowloris" ).reset_index()

print( df_Train_BENIGN.shape, df_Train_DoSHulk.shape, df_Train_DoSslowloris.shape )

df_Train = pd.concat(  [df_Train_BENIGN.iloc[:15000,:], df_Train_DoSHulk.iloc[:15000,:], df_Train_DoSslowloris.iloc[:15000,:] ] )
df_Train.drop("index", inplace=True, axis=1)

df_Test_raw_grouped = df_Test_raw.groupby("Label")

df_Test_BENIGN = df_Test_raw_grouped.get_group( "BENIGN" ).reset_index()
df_Test_DoSHulk = df_Test_raw_grouped.get_group( "DoS Hulk" ).reset_index()
df_Test_DoSslowloris = df_Test_raw_grouped.get_group( "DoS slowloris" ).reset_index()

print( df_Test_BENIGN.shape, df_Test_DoSHulk.shape, df_Test_DoSslowloris.shape )

df_Test = pd.concat(  [df_Test_BENIGN.iloc[:15000,:], df_Test_DoSHulk.iloc[:15000,:], df_Test_DoSslowloris.iloc[:15000,:] ] )
df_Test.drop("index", inplace=True, axis=1)


print( df_Train.shape, df_Test.shape )

# Get Feats
Feats_Train = df_Train.loc[:, df_Train.columns != "Label"]
Feat_Names = list(Feats_Train)
Feats_Train = Feats_Train.to_numpy()
Feats_Test = df_Test.loc[:, df_Test.columns != "Label"].to_numpy()

# Encode labels
label_encoder = LabelEncoder()
label_encoder.fit( df_Train["Label"] )
Labs_Train = label_encoder.transform( df_Train["Label"] )
Labs_Test = label_encoder.transform( df_Test["Label"] )
print( "Unique Labs for Train/Test: ", np.unique(Labs_Train), np.unique(Labs_Test) )
print( "Train/Test size: ", Feats_Train.shape, Labs_Train.shape, Feats_Test.shape, Labs_Test.shape, )
# Train a RandomForest Classifier
clf__RFC = RandomForestClassifier( n_estimators=50, max_depth = 5, class_weight="balanced", random_state=0 )
clf__RFC.fit( Feats_Train, Labs_Train )
# Get predictions for Test partition
predLabs_Test__RFC = clf__RFC.predict( Feats_Test )
# Print classification report
class_report__RFC = classification_report( Labs_Test, predLabs_Test__RFC, labels=np.unique(Labs_Train) )
print( class_report__RFC )
# Print and display confusion matrix
confmat__RFC = confusion_matrix( Labs_Test, predLabs_Test__RFC )
df_cm = pd.DataFrame( confmat__RFC, index=class_names, columns=class_names)
# Print recall, precision, f1score, and accuracy metrics for classification
macro_recall__RFC = recall_score( Labs_Test, predLabs_Test__RFC, average="macro" )*100
macro_precision__RFC = precision_score( Labs_Test, predLabs_Test__RFC, average="macro" )*100
macro_f1_score__RFC = f1_score( Labs_Test, predLabs_Test__RFC, average="macro" )*100
accuracy__RFC = accuracy_score( Labs_Test, predLabs_Test__RFC )*100
print( "MacroAveraged Recall (Test): ", round(macro_recall__RFC,2) , "%")
print( "MacroAveraged Precision (Test): ", round(macro_precision__RFC,2) , "%")
print( "MacroAveraged F1-score (Test): ", round(macro_f1_score__RFC,2) , "%")
print( "MacroAveraged Accuracy (Test): ", round(accuracy__RFC,2) , "%")
fig = plt.figure(figsize=(5,5))
cmap = 'PuRd'
ax = pp_matrix(df_cm)
plt.savefig( "/content/RF ConfMat.png", dpi=500, bbox="tight")
plt.show()


# Implement LIME
explainer = lime_tabular.LimeTabularExplainer( training_data = np.array( Feats_Train ),
                                              feature_names = Feat_Names,
                                              class_names = ['BENIGN', 'DoS Hulk', 'DoS slowloris'],
                                              mode = 'classification',
                                              random_state=0)

# Explain through LIME, example 1
idx = 0
print( "predLab: ", class_names[ clf__RFC.predict( Feats_Test[idx,:].reshape(1, -1))[0]  ],
       "trueLab: ", class_names[  Labs_Test[idx] ] )
exp_class_1 = explainer.explain_instance( data_row=Feats_Test[idx,:], 
                                  predict_fn = clf__RFC.predict_proba,
                                  labels=[0] )

exp_class_1.show_in_notebook(show_table=True)
exp_class_1.save_to_file( "/content/class_0.html")

print ('Explanation for class %s' % class_names[0])
print ('\n'.join(map(str, exp_class_1.as_list(label=0))))
print ('Explanation for class %s' % class_names[1])
print ('\n'.join(map(str, exp_class_1.as_list(label=1))))
print ('Explanation for class %s' % class_names[2])
print ('\n'.join(map(str, exp_class_1.as_list(label=2))))

# Explain through LIME, example 2
idx = 26000
print( "predLab: ", class_names[ clf__RFC.predict( Feats_Test[idx,:].reshape(1, -1))[0]  ],
       "trueLab: ", class_names[  Labs_Test[idx] ] )

exp_class_2 = explainer.explain_instance( data_row=Feats_Test[idx,:], 
                                  predict_fn = clf__RFC.predict_proba,
                                  labels=[1] )
 
exp_class_2.show_in_notebook(show_table=True)
exp_class_2.save_to_file( "/content/class_1.html")
# Explain through LIME, example 3

idx = 44000

print( "predLab: ", class_names[ clf__RFC.predict( Feats_Test[idx,:].reshape(1, -1))[0]  ],
       "trueLab: ", class_names[  Labs_Test[idx] ] )

exp_class_3 = explainer.explain_instance( data_row=Feats_Test[idx,:], 
                                  predict_fn = clf__RFC.predict_proba,
                                  labels=[2] )
 
exp_class_3.show_in_notebook(show_table=True )

exp_class_3.save_to_file( "/content/class_3.html")

exp_class_3.available_labels()

exp_class_3.as_list(label=2)

"""
The default plot below shows x-axis with different lengths. I have written code below that provides custom x-axis.
"""

exp_class_1.as_pyplot_figure(label=0);
exp_class_2.as_pyplot_figure(label=1);
exp_class_3.as_pyplot_figure(label=2);

# https://github.com/marcotcr/lime/issues/288

fig = plt.figure(figsize=(5,5))

curr_label = 0

vals = [x[1] for x in exp_class_1.as_list(label=curr_label)]
names = [x[0] for x in exp_class_1.as_list(label=curr_label)]
vals.reverse()
names.reverse()
colors = ['green' if tmp > 0 else 'red' for tmp in vals]

pos = np.arange(len(vals)) + .5

plt.barh( pos, vals, align='center', color=colors)
plt.yticks(pos, names)

title = "Local explanation for class {0} vs not-{0}".format(class_names[curr_label])

plt.title(title)
plt.grid()
ax = plt.axes()
ax.set_xlim(-0.1, 0.2)
ax.set_xlabel("effect")
plt.savefig("/content/Local Explanation class 0.png", dpi=500, bbox_inches='tight')
plt.show()

# https://github.com/marcotcr/lime/issues/288

fig = plt.figure(figsize=(5,5))

curr_label = 1

vals = [x[1] for x in exp_class_2.as_list(label=curr_label)]
names = [x[0] for x in exp_class_2.as_list(label=curr_label)]
vals.reverse()
names.reverse()
colors = ['green' if tmp > 0 else 'red' for tmp in vals]

pos = np.arange(len(vals)) + .5

plt.barh( pos, vals, align='center', color=colors)
plt.yticks(pos, names)

title = "Local explanation for class {0} vs not-{0}".format(class_names[curr_label])

plt.title(title)
plt.grid()
ax = plt.axes()
ax.set_xlim(-0.1, 0.2)
ax.set_xlabel("effect")
plt.savefig("/content/Local Explanation class 1.png", dpi=500, bbox_inches='tight')
plt.show()

# https://github.com/marcotcr/lime/issues/288

fig = plt.figure(figsize=(5,5))

curr_label = 2

vals = [x[1] for x in exp_class_3.as_list(label=curr_label)]
names = [x[0] for x in exp_class_3.as_list(label=curr_label)]
vals.reverse()
names.reverse()
colors = ['green' if tmp > 0 else 'red' for tmp in vals]

pos = np.arange(len(vals)) + .5

plt.barh( pos, vals, align='center', color=colors)
plt.yticks(pos, names)

title = "Local explanation for class {0} vs not-{0}".format(class_names[curr_label])

plt.title(title)
plt.grid()
ax = plt.axes()
ax.set_xlim(-0.1, 0.2)
ax.set_xlabel("effect")
plt.savefig("/content/Local Explanation class 2.png", dpi=500, bbox_inches='tight')
plt.show()

exp_class_3.as_list(label=0)
